# Supplementary material for: Examining the Desirable Properties of ZnSnOy by Annealing Treatment with a Real-Time Observation of Resistivity
Source: ACS Omega. 2024 Jun 5;9(24):26205–12. doi: 10.1021/acsomega.4c01857 (PMC11191124; doi:10.1021/acsomega.4c01857)
Supplement: Supplementary file 1 — ao4c01857_si_001.zip [file ao4c01857_si_001.zip]

Archive with 26 entries (26 files):
- ZnSnO_Supporting_info.tex
- acs-ZnSnO_Supporting_info.bib
- All Supporting Information files.pdf
- Figures/Bandgap-ZTO.pdf
- Figures/200C.pdf
- Figures/200C-stable.pdf
- Figures/220C.pdf
- Figures/220C-stable.pdf
- Figures/240C.pdf
- Figures/240C-stable.pdf
- Figures/260C.pdf
- Figures/260C-stable.pdf
- Figures/280C.pdf
- Figures/280C-stable.pdf
- Figures/300C.pdf
- Figures/300C-stable.pdf
- Figures/Oxygen-XPS-300c.pdf
- Figures/SEM-300c.pdf
- Figures/Tin-XPS-300c.pdf
- Figures/XRD-Annealing.pdf
- Figures/Zinc-XPS-300c.pdf
- Figures/ZTO-ab-coef.pdf
- Figures/ZTO-ab-log.pdf
- Figures/ZTO-ab.pdf
- Figures/ZTO-annealing-38nm.pdf
- Figures/ZTO-TR.pdf
