# Supplementary material for: Examining the Desirable Properties of ZnSnOy by Annealing Treatment with a Real-Time Observation of Resistivity
Source: ACS Omega. 2024 Jun 5;9(24):26205–12. doi: 10.1021/acsomega.4c01857 (PMC11191124; doi:10.1021/acsomega.4c01857)
Supplement: Supplementary file 1 — ao4c01857_si_001.zip [file ao4c01857_si_001.zip › acs-ZnSnO_Supporting_info.bib]

This is an auxiliary file used by the `achemso' bundle.
This file may safely be deleted. It will be recreated as required.
 
 

@article{Kumar2019,
author = {Kumar, Nitin and Joshi, Bhawana and Asokan, K.},
doi = {10.1016/j.physb.2019.01.016},
file = {:Users/aitkazykaisa/Library/Application Support/Mendeley Desktop/Downloaded/Kumar, Joshi, Asokan - 2019 - The effects of thermal annealing on the structural and electrical properties of zinc tin oxide thin films.pdf:pdf;:Users/aitkazykaisa/Library/Application Support/Mendeley Desktop/Downloaded/Kumar, Joshi, Asokan - 2019 - The effects of thermal annealing on the structural and electrical properties of zinc tin oxide thin fil(2).pdf:pdf;:Users/aitkazykaisa/Library/Application Support/Mendeley Desktop/Downloaded/Kumar, Joshi, Asokan - 2019 - The effects of thermal annealing on the structural and electrical properties of zinc tin oxide thin fil(3).pdf:pdf},
issn = {09214526},
journal = {Physica B: Condensed Matter},
keywords = {Annealing temperature,Band gap,Electron beam evaporation,Oxygen vacancies,TCOs,Zn 2 SnO 4},
mendeley-groups = {Oxygen vacancies,Annealing ZTO,UV-Vis spec},
number = {January},
pages = {5--9},
publisher = {Elsevier B.V.},
title = {{The effects of thermal annealing on the structural and electrical properties of zinc tin oxide thin films for transparent conducting electrode applications}},
url = {https://doi.org/10.1016/j.physb.2019.01.016},
volume = {558},
year = {2019}
}


@article{Jiang2015,
author = {Jiang, Q. J. and Wu, C. J. and Cheng, J. P. and Li, X. D. and Lu, B. and Ye, Z. Z. and Lu, J. G.},
doi = {10.1039/c5ra02125a},
file = {:C$\backslash$:/Users/kaishaa/Desktop/Publications/XRD/Solvent sensors based on amorphous ZnSnO thinfilm transistors.pdf:pdf},
issn = {20462069},
journal = {RSC Advances},
mendeley-groups = {XRD},
number = {36},
pages = {28242--28246},
title = {{Solvent sensors based on amorphous ZnSnO thin-film transistors}},
volume = {5},
year = {2015}
}


@article{Zhussupbekova2019,
author = {Zhussupbekova, Ainur and Kaisha, Aitkazy and Vijayaraghavan, Rajani K. and Fleischer, Karsten and Shvets, Igor V. and Caffrey, David},
doi = {10.1021/acsami.9b06210},
file = {:C$\backslash$:/Users/kaishaa/Desktop/acsami.9b06210.pdf:pdf},
issn = {19448252},
journal = {ACS Applied Materials and Interfaces},
keywords = {Raman spectroscopy,X-ray photoelectron spectroscopy,amorphous oxide semiconductor,magnetron sputtering,transparent conducting oxide,zinc tin oxide},
mendeley-groups = {MY papers},
number = {47},
pages = {44399--44405},
pmid = {31638369},
title = {{Importance of Local Bond Order to Conduction in Amorphous, Transparent, Conducting Oxides: The Case of Amorphous ZnSnOy}},
volume = {11},
year = {2019}
}
